# Supplementary material for: An Evolutionary Study of Carex Subg. Psyllophorae (Cyperaceae) Sheds Light on a Strikingly Disjunct Distribution in the Southern Hemisphere, With Emphasis on Its Patagonian Diversification
Source: Front Plant Sci. 2021 Nov 8;12:735302. doi: 10.3389/fpls.2021.735302 (PMC8606891; doi:10.3389/fpls.2021.735302)
Supplement: Supplementary file 1 [file Data_Sheet_1.zip]

Archive with 4 entries (4 files):
- Supplementary Data 1 and 2.PDF
- Supplementary Figures.PDF
- Supplementary Table 1.PDF
- Supplementary Table 2.XLSX
