# Supplementary material for: An Evolutionary Study of Carex Subg. Psyllophorae (Cyperaceae) Sheds Light on a Strikingly Disjunct Distribution in the Southern Hemisphere, With Emphasis on Its Patagonian Diversification
Source: Front Plant Sci. 2021 Nov 8;12:735302. doi: 10.3389/fpls.2021.735302 (PMC8606891; doi:10.3389/fpls.2021.735302)
Supplement: Supplementary file 1 [file Data_Sheet_1.zip › Supplementary Table 2.XLSX]

## Sheet: Legend
SUPPLEMENTARY TABLE 2. List of species occurrences of Carex sect. Junciformes used for the biogeographic and bioclimatic analyses. More information about herbarium and references sources of species occurrences is included. The rest occurrences correspond to online downloads from GBIF, iDiGBio, and ALA herbarium database.

## Sheet: Herbarium-references sources
Species	Herbarium/Reference	Voucher	Latitude	Longitude
Carex acicularis	CHR	CHR-KF 717/20	-45.353870	169.213359
Carex acicularis	CHR	CHR-KF 770/20	45.057028	168.816337
Carex acicularis	CHR	CHR-KF 704/20	-46.009089	166.941903
Carex acicularis	CHR	CHR-KF657/19	-45.767956	167.164121
Carex acicularis	CHR	CHR-KF 780/18	-45.302255	168.296110
Carex acicularis	CHR	CHR-624240	-43.816955	170.354374
Carex acicularis	CHR	CHR-638461	-45.337975	167.109048
Carex acicularis	CHR	CHR-KF658/19	-45.696509	167.166445
Carex acicularis	CHR	CHR-KF663/19	-45.696509	167.166445
Carex acicularis	CHR	CHR-638463	-45.063183	167.463244
Carex acicularis	CHR	CHR-638462	-45.059818	167.449598
Carex acicularis	CHR	CHR-638426	-44.223899	169.778268
Carex acicularis	CHR	CHR-638417	-43.493795	171.538275
Carex acicularis	CHR	CHR-638439	-42.909695	171.576167
Carex allanii	CHR	CHR-619158	-44.217709	169.740989
Carex andina	NY	NY-02817655	-36.735075	-70.544083
Carex andina	NY	NY-02817656	-37.808198	-71.11167
Carex andina	MO	MO-6450974	-35.988405	-70.559981
Carex andina	MO	MO-04821529	-36.876055	-71.3837
Carex andina	M	M-0223514	-38.694735	-71.802487
Carex andina	LIL	LIL-597449	-43.975894	-71.543671
Carex andina	LIL	LIL-117894	-33.656686	-70.097785
Carex andina	LIL	LIL-126192	-37.814063	-71.091645
Carex andina	LIL	LIL-110426	-37.804411	-71.097914
Carex andina	UPOS	UPOS-54SMB15	-38.661833	-70.830917
Carex andina	UPOS	UPOS-68SMB15	-36.833111	-71.018194
Carex andina	Wheeler & Muñoz-Schick-1990		-36.732109	-70.556432
Carex andina	Wheeler & Muñoz-Schick-1990		-37.809728	-71.093
Carex andina	Wheeler & Muñoz-Schick-1990		-38.65087	-70.901116
Carex andina	Wheeler & Muñoz-Schick-1990		-38.951264	-70.616761
Carex andina	Wheeler & Muñoz-Schick-1990		-38.948425	-71.131021
Carex andina	Wheeler & Muñoz-Schick-1990		-40.225729	-71.261882
Carex andina	Wheeler & Muñoz-Schick-1990		-41.141429	-71.374932
Carex andina	Wheeler & Muñoz-Schick-1990		-34.450592	-70.478923
Carex andina	Wheeler & Muñoz-Schick-1990		-33.629574	-70.093119
Carex andina	Wheeler & Muñoz-Schick-1990		-35.972166	-70.553513
Carex andina	Wheeler & Muñoz-Schick-1990		-35.600396	-71.200093
Carex andina	Wheeler & Muñoz-Schick-1990		-35.528663	-71.036825
Carex aphylla	MO	MO-6581803	-41.267371	-71.309664
Carex aphylla	MO	MO-3412725	-42.103948	-71.603941
Carex aphylla	MO	MO-4007187	-41.093742	-71.57648
Carex aphylla	E	E-00638962	-39.90422	-72.010471
Carex aphylla	E	E-00593024	-39.912636	-71.979826
Carex aphylla	M	M-0223514	-38.694735	-71.802487
Carex aphylla	M	M-0223513	-37.388377	-71.374105
Carex aphylla	M	M-0223515	-38.694735	-71.802487
Carex aphylla	LIL	LIL-154824	-38.679169	-71.826885
Carex aphylla	LIL	LIL-101646	-38.692483	-71.826603
Carex aphylla	LIL	LIL-154304	-40.938283	-71.542332
Carex aphylla	US	US-02140614	-38.693754	-71.80329
Carex aphylla	US	US-02140615	-41.032513	-71.414065
Carex aphylla	US	US-02140616	-38.651981	-70.80968
Carex aphylla	US	US-02140617	-40.917541	-71.640097
Carex aphylla	US	US-02140618	-42.815349	-71.715451
Carex aphylla	US	US-02140619	-37.784949	-73.030504
Carex aphylla	US	US-02140620	-38.700526	-71.805015
Carex aphylla	US	US-02140621	-40.734014	-71.672105
Carex aphylla	US	US-02140623	-41.032513	-71.414065
Carex aphylla	US	US-02140624	-41.12776	-71.485939
Carex aphylla	US	US-02140625	-41.14882	-71.510664
Carex aphylla	US	US-02140626	-38.702316	-71.80721
Carex aphylla	UPOS	UPOS-35SMB15	-39.795889	-71.209277
Carex aphylla	UPOS	UPOS-50SMB15	-40.164638	-71.525916
Carex argentina	CONC	CONC-163777	-35.569225	-71.05492
Carex argentina	CONC	CONC-170410	-33.172994	-70.978758
Carex argentina	CONC	CONC-163773	-35.601067	-70.974206
Carex argentina	UPOS	UPOS-65SMB15	-37.823389	-71.095472
Carex austroamericana	CONC	CONC-159101	-52.114701	-69.737522
Carex austroamericana	CONC	CONC-157652	-52.113357	-69.769729
Carex austroamericana	CONC	CONC-161954	-50.997221	-72.770548
Carex austroamericana	CONC	CONC-158087	-52.0679	-69.802967
Carex austroamericana	CONC	CONC-159102	-52.090825	-69.758824
Carex austroamericana	Wheeler-1986		-51.446964	-69.272057
Carex austroamericana	Wheeler-1986		-51.450232	-69.116277
Carex austroamericana	Wheeler-1986		-50.998373	-69.544241
Carex austroamericana	Wheeler-1986		-51.719885	-71.967837
Carex austroamericana	Wheeler-1986		-43.685812	-70.442636
Carex austroamericana	Wheeler-1986		-51.266403	-72.422918
Carex austroamericana	Wheeler-1986		-51.738725	-72.735951
Carex austroamericana	Wheeler-1986		-52.12113	-69.771459
Carex austroamericana	Wheeler-1986		-53.233668	-68.767482
Carex austroamericana	Wheeler-1986		-53.314737	-69.270221
Carex caduca	A		-52.035814	-60.776328
Carex caduca	TRIER		-41.07749	-72.499807
Carex caduca	CONC	CONC-157156	-48.451082	-72.476877
Carex caduca	CONC	CONC-128445	-51.08164	-72.642745
Carex caduca	CONC	CONC-128575	-51.198886	-73.167948
Carex caduca	CONC	CONC-86334	-50.824262	-72.974143
Carex caduca	US	US-02140825	-51.522251	-60.157518
Carex caduca	Wheeler-1989		-40.610341	-71.148083
Carex caduca	Wheeler-1989		-50.335568	-72.270819
Carex caduca	Wheeler-1989		-51.567487	-72.000004
Carex caduca	Wheeler-1989		-51.500666	-72.122522
Carex caduca	Wheeler-1989		-54.844735	-68.033935
Carex caduca	Wheeler-1989		-54.97573	-66.742823
Carex caduca	Wheeler-1989		-54.832652	-68.558655
Carex caduca	Wheeler-1989		-54.780564	-68.245317
Carex caduca	Wheeler-1989		-54.809429	-68.207045
Carex caduca	Wheeler-1989		-40.702167	-72.177331
Carex caduca	Wheeler-1989		-48.714629	-72.83097
Carex caduca	Wheeler-1989		-51.469788	-73.265878
Carex caduca	Wheeler-1989		-54.121963	-68.969417
Carex caduca	Wheeler-1989		-51.479388	-58.226418
Carex caduca	Wheeler-1989		-51.55409	-58.166958
Carex caduca	Wheeler-1989		-52.097554	-60.836271
Carex caduca	Wheeler-1989		-51.552544	-60.105908
Carex camptoglochin	MO	MO-2809815	-0.800081	-77.928503
Carex camptoglochin	MO	MO-04821572	-54.826434	-64.726422
Carex camptoglochin	MO	MO-4006748	-1.133937	-78.301219
Carex camptoglochin	A	A-Pisano-3452	-55.082377	-67.075287
Carex camptoglochin	US	US-02141105	-40.897435	-73.739416
Carex camptoglochin	US	US-02141102	-4.755927	-75.396016
Carex camptoglochin	US	US-02141099	0.689798	-77.88368
Carex camptoglochin	Jiménez-Mejías et al.-2020		-6.877013	-78.358914
Carex camptoglochin	Wheeler&Guaglianone-2003		-51.699344	-57.860132
Carex camptoglochin	Wheeler&Guaglianone-2003		-51.544857	-60.104743
Carex camptoglochin	Wheeler&Guaglianone-2003		-51.689258	-58.026543
Carex camptoglochin	Wheeler&Guaglianone-2003		-54.787004	-68.318642
Carex camptoglochin	Wheeler&Guaglianone-2003		-54.812477	-68.359415
Carex camptoglochin	Wheeler&Guaglianone-2003		-54.793655	-68.352487
Carex camptoglochin	Wheeler&Guaglianone-2003		-54.749029	-67.880824
Carex camptoglochin	Wheeler&Guaglianone-2003		-54.831772	-67.283754
Carex camptoglochin	Wheeler&Guaglianone-2003		-54.95458	-66.751069
Carex camptoglochin	Wheeler&Guaglianone-2003		-54.801709	-68.697916
Carex camptoglochin	Wheeler&Guaglianone-2003		-54.624428	-67.267795
Carex camptoglochin	Wheeler&Guaglianone-2003		-54.854639	-67.845081
Carex camptoglochin	Wheeler&Guaglianone-2003		-54.705492	-67.964178
Carex camptoglochin	Wheeler&Guaglianone-2003		-54.730839	-68.195063
Carex camptoglochin	Wheeler&Guaglianone-2003		-54.847761	-64.734723
Carex camptoglochin	Wheeler&Guaglianone-2003		-54.77041	-64.151421
Carex camptoglochin	Wheeler&Guaglianone-2003		4.754233	-75.392818
Carex camptoglochin	Wheeler&Guaglianone-2003		2.348472	-76.353057
Carex camptoglochin	Wheeler&Guaglianone-2003		0.800968	-77.951765
Carex camptoglochin	Wheeler&Guaglianone-2003		0.802278	-77.982452
Carex camptoglochin	Wheeler&Guaglianone-2003		0.619524	-77.890231
Carex camptoglochin	Wheeler&Guaglianone-2003		0.68628	-77.881376
Carex camptoglochin	Wheeler&Guaglianone-2003		-1.805704	-78.444509
Carex camptoglochin	Wheeler&Guaglianone-2003		-1.869236	-78.457935
Carex camptoglochin	Wheeler&Guaglianone-2003		-0.131927	-78.296816
Carex camptoglochin	Wheeler&Guaglianone-2003		-0.041955	-77.964791
Carex camptoglochin	Wheeler&Guaglianone-2003		-0.86516	-78.266319
Carex camptoglochin	Wheeler&Guaglianone-2003		-46.699696	-74.01619
Carex camptoglochin	Wheeler&Guaglianone-2003		-45.602657	-74.198567
Carex camptoglochin	Wheeler&Guaglianone-2003		-55.08161	-67.078022
Carex camptoglochin	Wheeler&Guaglianone-2003		-55.176801	-67.484388
Carex camptoglochin	Wheeler&Guaglianone-2003		-54.725965	-71.223727
Carex camptoglochin	Wheeler&Guaglianone-2003		-53.436705	-71.279919
Carex camptoglochin	Wheeler&Guaglianone-2003		-53.746231	-72.755744
Carex camptoglochin	Wheeler&Guaglianone-2003		-54.383785	-71.936444
Carex camptoglochin	Wheeler&Guaglianone-2003		-51.053196	-73.209045
Carex camptoglochin	Wheeler&Guaglianone-2003		-50.449679	-73.6248
Carex camptoglochin	Wheeler&Guaglianone-2003		-51.726845	-74.123935
Carex camptoglochin	Wheeler&Guaglianone-2003		-51.500152	-73.246406
Carex camptoglochin	Wheeler&Guaglianone-2003		-51.489562	-74.940616
Carex camptoglochin	Wheeler&Guaglianone-2003		-51.419082	-73.106223
Carex enysii	CHR	CHR-KF 502/17	-43.154089	171.662183
Carex enysii	CHR	CHR-638464	-41.501321	172.546795
Carex lateriflora	CONC	CONC-67813	-38.687374	-71.801184
Carex lateriflora	CONC	CONC-67812	-40.779791	-72.187688
Carex lateriflora	CONC	CONC-67810	-38.691413	-71.821319
Carex lateriflora	CONC	CONC-67792	-39.396787	-71.974644
Carex lateriflora	SI	SI-037472	-45.564468	-72.064055
Carex lateriflora	US	US-02141092	-38.671593	-71.858617
Carex lateriflora	US	US-02141091	-38.691409	-71.815347
Carex lateriflora	Wheeler-1989		-40.772887	-72.210274
Carex lateriflora	Wheeler-1989		-40.712916	-71.946075
Carex lateriflora	Wheeler-1989		-43.974232	-71.55398
Carex minutissima	CONC	CONC-142781	-53.933426	-69.970705
Carex minutissima	CONC	CONC-142502	-54.012897	-69.588439
Carex minutissima	CONC	CONC-141646	-54.654346	-69.318147
Carex minutissima	CONC	CONC-158038	-48.462843	-72.473999
Carex minutissima	CONC	CONC-143150	-51.124804	-73.14515
Carex minutissima	Wheeler-1989		-53.539421	-68.068793
Carex minutissima	Wheeler-1989		-55.686913	-67.4492
Carex minutissima	Wheeler-1989		-50.462584	-72.977799
Carex minutissima	Wheeler-1989		-51.532732	-72.084943
Carex molinae	MO	MO-04821548	-38.535345	-71.508111
Carex molinae	A	SI-115896	-35.168834	-70.909
Carex molinae	CONC	CONC-68209	-36.025021	-70.498712
Carex molinae	CONC	CONC-135800	-36.017218	-70.506409
Carex molinae	MO	MO-04665779	-36.009069	-70.486183
Carex molinae	UPOS	UPOS-69SMB15	-36.826083	-71.030055
Carex nelmesiana	A	A-Pisano-5205	-52.119826	-69.654955
Carex nelmesiana	Barros-1957		-45.683904	-70.234764
Carex patagonica	NY	NY-02817720	-47.743367	-65.958918
Carex patagonica	MICH	MICH-1550934	-33.371614	-70.252965
Carex patagonica	MO	MO-6143599	-41.352772	-71.512642
Carex patagonica	UPOS	UPOS-37SMB15	-40.137166	-71.340583
Carex phalaroides	NY	NY-00622512	-27.165153	-53.721728
Carex phalaroides	US	US-02141170	-27.884568	-49.291636
Carex phalaroides	US	US-02141151	-26.285588	-65.551318
Carex phalaroides	US	US-02141143	-28.168374	-55.650295
Carex phalaroides	US	US-02141138	5.010078	-76.111431
Carex phalaroides	US	US-02141146	8.198497	-71.895555
Carex phalaroides	US	US-02141162	-26.292144	-65.577364
Carex phalaroides	NY	NY-01145236	-29.127354	-51.006136
Carex phalaroides	US	US-02141154	-35.339697	-72.43019
Carex phalaroides	US	US-02141156	-33.61209	-55.735725
Carex phalaroides	US	US-02141125	-26.584694	-55.983132
Carex phalaroides	US	US-02141126	-29.125628	-51.08931
Carex phalaroides	US	US-02141141	-34.669117	-58.375646
Carex phalaroides	US	US-02141150	-34.854813	-58.008602
Carex phalaroides	US	US-02141159	-16.515552	-68.097729
Carex phalaroides	US	US-02141161	-26.221349	-49.243385
Carex phalaroides	US	US-02141163	-27.132219	-53.781928
Carex phalaroides	US	US-02141165	-27.913096	-49.301494
Carex phalaroides	US	US-02141521	-29.422864	-50.388561
Carex phalaroides	US	US-02141128	-29.127859	-51.086432
Carex phalaroides	US	US-02141132	-23.915142	-65.49411
Carex phalaroides	US	US-02141158	-26.957832	-50.433768
Carex phalaroides	US	US-02141167	-27.880457	-50.1699891
Carex phalaroides	US	US-02141140	-29.267278	-51.615111
Carex phalaroides	US	US-02141130	-27.883215	-49.291814
Carex phalaroides	Wheeler-1988		-50.744025	-72.052819
Carex phalaroides	Wheeler-1988		-50.582957	-72.694633
Carex phalaroides	Wheeler-1988		-50.568821	-72.465088
Carex phalaroides	NY-Wood-10845		-19.063552	-64.769228
Carex phalaroides	UPOS	UPOS-9SMB15	-38.001138	-61.870555
Carex phalaroides	UPOS	UPOS-70bGERP15	-26.82605	-65.705827
Carex phalaroides	UPOS	UPOS-16GERP15	-24.719722	-65.515833
Carex phalaroides	UPOS	UPOS-23GERP15	-24.981666	-65.727777
Carex phalaroides	UPOS	UPOS-40GERP15	-22.250222	-65.070325
Carex phalaroides	UPOS	UPOS-53GERP15	-31.637961	-64.829661
Carex phalaroides	UPOS	UPOS-100SMB15	-29.128722	-67.664888
Carex phalaroides	UPOS	UPOS-20SMB15	-37.773861	-62.287972
Carex setifolia var pungens	MO	MO-3413002	-33.078341	-71.032857
Carex setifolia var pungens	MO	MO-3200857	-32.966813	-70.968041
Carex setifolia var pungens	SI	SI-037449	-33.077785	-71.28011
Carex setifolia var pungens	SI	SI-116230	-35.198849	-70.884429
Carex setifolia var pungens	US	US-02141349	-35.342179	-72.432419
Carex setifolia var pungens	CONC	CONC-67905	-30.754766	-70.584207
Carex setifolia var setifolia	NY	NY-02817688	-30.622742	-71.69538
Carex setifolia var setifolia	MO	MO-2472989	-32.874446	-70.645685
Carex setifolia var setifolia	MO	MO-3412747	-32.898427	-70.274408
Carex sorianoi	NY	NY-02817687	-51.665788	-72.216528
Carex sorianoi	MO	MO-2698657	-50.753718	-72.424763
Carex sorianoi	M	M-0223413	-51.681962	-72.095696
Carex sorianoi	Barros-1949		-52.103742	-69.535819
Carex transandina	Wheeler-1986		-51.469655	-73.304242
Carex transandina	Wheeler-1986		-51.515711	-74.928237
Carex transandina	UPOS	UPOS-4280	-53.983333	-68.133333
Carex vallis-pulchrae var barrosiana	Wheeler-1989		-51.856253	-70.3895
Carex vallis-pulchrae var barrosiana	Wheeler-1989		-51.65865	-72.225228
Carex vallis-pulchrae var barrosiana	Wheeler-1989		-51.59061	-72.194312
Carex vallis-pulchrae var barrosiana	Wheeler-1989		-50.766092	-72.031137
Carex vallis-pulchrae var barrosiana	Wheeler-1989		-54.799592	-68.345191
Carex vallis-pulchrae var barrosiana	Wheeler-1989		-51.699926	-57.893136
Carex vallis-pulchrae var barrosiana	Wheeler-1989		-53.8500037	-69.23418
Carex vallis-pulchrae var barrosiana	Wheeler-1989		-53.583598	-69.084456
Carex vallis-pulchrae var barrosiana	Wheeler&Beck-2011		-18.992676	-68.412861
Carex vallis-pulchrae var barrosiana	MO	MO-2712011	-54.79366	-68.32406
Carex vallis-pulchrae var barrosiana	MO	MO-4008222	-54.817199	-68.532295
Carex vallis-pulchrae var vallis-pulchrae	US	US-02140808	-34.79356	-69.634436
Carex vallis-pulchrae var vallis-pulchrae	UPOS	UPOS-80SMB15	-31.904055	-70.00175
Carex vallis-pulchrae var vallis-pulchrae	Wheeler-1989		-34.789836	-69.63066
Carex vallis-pulchrae var vallis-pulchrae	Wheeler-1989		-34.606262	-70.070029
Carex vallis-pulchrae var vallis-pulchrae	Wheeler-1989		-34.95972	-69.594806
Carex vallis-pulchrae var vallis-pulchrae	Wheeler-1989		-36.550067	-70.488369
Carex vallis-pulchrae var vallis-pulchrae	Wheeler-1989		-36.762365	-70.439689
Carex vallis-pulchrae var valis-pulchrae	TRIER	TRIER-Ru-11856	-23.050378	-65.202395
Carex vallis-pulchrae var valis-pulchrae	TRIER	TRIER-Ru-12010	-26.720805	-67.002637
Carex via-incaica	NY	NY-Balslev-3360	-0.583011	-78.50941

## Sheet: complete occurrences dataset
scientificName	decimalLatitude	decimalLongitude
Carex acicularis	-45.338333	167.11
Carex acicularis	-43.493	171.538
Carex acicularis	-44.224	169.778
Carex acicularis	-42.91	171.576
Carex acicularis	-45.063333	167.463333
Carex acicularis	-45.06	167.448333
Carex acicularis	-39.2675	175.531111
Carex acicularis	-42.78735	171.55276
Carex acicularis	-44.65692	169.654399
Carex acicularis	-43.69578	172.750769
Carex acicularis	-43.692531	172.746441
Carex acicularis	-45.059262	169.345491
Carex acicularis	-41.155591	172.61128
Carex acicularis	-45.058835	167.453209
Carex acicularis	-42.941479	171.656961
Carex acicularis	-45.059328	167.467105
Carex acicularis	-45.059573	167.450834
Carex acicularis	-41.237734	172.660164
Carex acicularis	-43.534654	170.696926
Carex acicularis	-45.46054	168.828663
Carex acicularis	-43.61556	171.347187
Carex acicularis	-43.061445	171.413196
Carex acicularis	-41.284591	172.232531
Carex acicularis	-39.2691	176.390227
Carex acicularis	-44.255004	168.341181
Carex acicularis	-41.974537	173.636566
Carex acicularis	-41.554893	172.31668
Carex acicularis	-41.5602	172.558
Carex acicularis	-41.563046	172.327745
Carex acicularis	-46.942413	167.880053
Carex acicularis	-41.233182	172.399917
Carex acicularis	-41.1352	172.592
Carex acicularis	-41.563125	172.316784
Carex acicularis	-47.1017	167.779
Carex acicularis	-44.651724	168.006158
Carex acicularis	-39.824501	176.082272
Carex acicularis	-40.788092	172.458883
Carex acicularis	-41.222386	172.683289
Carex acicularis	-41.09956	172.615777
Carex acicularis	-40.912192	172.384699
Carex acicularis	-41.51187	172.546155
Carex acicularis	-42.297	172.126607
Carex acicularis	-41.757621	173.771618
Carex acicularis	-41.405527	172.467902
Carex acicularis	-43.904407	170.041871
Carex acicularis	-41.042646	172.538692
Carex acicularis	-43.581051	169.887716
Carex acicularis	-44.891262	168.096161
Carex acicularis	-40.7442	175.434
Carex acicularis	-41.1	172.583333
Carex acicularis	-40.946578	172.382913
Carex acicularis	-40.949249	172.385621
Carex acicularis	-37.845183	177.972555
Carex acicularis	-40.900222	172.579
Carex acicularis	-45.243869	167.371758
Carex acicularis	-39.7549	176.105
Carex acicularis	-44.5762	169.723
Carex acicularis	-40.95562	172.62
Carex acicularis	-39.7639	176.105
Carex acicularis	-39.8262	176.137
Carex acicularis	-39.7697	176.113
Carex acicularis	-42.9132	171.598
Carex acicularis	-44.76075	167.990998
Carex acicularis	-42.9135	171.552
Carex acicularis	-40.6887	175.503
Carex acicularis	-37.916667	178.066667
Carex acicularis	-42.8957	171.714
Carex acicularis	-40.95	175.316667
Carex acicularis	-40	176.1
Carex acicularis	-42.466667	172.9
Carex acicularis	-42.766667	171.55
Carex acicularis	-41.133333	172.583333
Carex acicularis	-42.9	171.566667
Carex acicularis	-41.583333	172.583333
Carex acicularis	-41.85	172.05
Carex acicularis	-42.916667	172.083333
Carex acicularis	-42.829459	171.598014
Carex acicularis	-42.9089	171.563016
Carex acicularis	-40.9287	172.374
Carex acicularis	-43.620008	171.376393
Carex acicularis	-40.873157	175.417636
Carex acicularis	-44.7301	168.181
Carex acicularis	-37.917078	178.06032
Carex acicularis	-45.309665	168.433283
Carex acicularis	-45.196758	167.348338
Carex acicularis	-45.203278	167.35286
Carex acicularis	-45.389143	167.596443
Carex acicularis	-45.706711	167.855506
Carex acicularis	-44.255004	168.341182
Carex acicularis	-40.95	175.3166667
Carex acicularis	-41.85	172.05
Carex acicularis	-39.2675	175.5311111
Carex acicularis	-42.91666667	172.0833333
Carex acicularis	-41.1	172.5833333
Carex acicularis	-41.58333333	172.5833333
Carex acicularis	-43.5993	170.143
Carex acicularis	-39.8333	176.133
Carex acicularis	-44.7215	168.169
Carex acicularis	-40.90022222	172.579
Carex acicularis	-43.2167	171.683
Carex acicularis	-41.1833	172.65
Carex acicularis	-37.91666667	178.0666667
Carex acicularis	-41.243243	172.656396
Carex acicularis	-40.9516	175.281
Carex acicularis	-39.7963	176.087
Carex acicularis	-43.69578	172.750769
Carex acicularis	-45.063333	167.463333
Carex acicularis	-46.7422	167.915
Carex acicularis	-43.493	171.538
Carex acicularis	-45.06	167.448333
Carex acicularis	-43.692531	172.746441
Carex acicularis	-43.534654	170.696926
Carex acicularis	-39.8176	176.085
Carex acicularis	-37.9189	178.061
Carex acicularis	-41.226558	172.677912
Carex acicularis	-41.827	172.882
Carex acicularis	-43.6379	170.166
Carex acicularis	-45.331804	169.000646
Carex acicularis	-42.941479	171.656961
Carex acicularis	-40.95	175.283
Carex acicularis	-40	176.1
Carex acicularis	-41.284591	172.232531
Carex acicularis	-42.46666667	172.9
Carex acicularis	-42.408	172.334
Carex acicularis	-43.1588	171.652
Carex acicularis	-41.0678	172.5
Carex acicularis	-44.7267	168.174
Carex acicularis	-41.6667	172.583
Carex acicularis	-41.8511	172.795
Carex acicularis	-42.781782	171.550562
Carex acicularis	-42.9119	171.591
Carex acicularis	-45.059259	169.345461
Carex acicularis	-41.13333333	172.5833333
Carex acicularis	-41.8953	172.848
Carex acicularis	-40.8667	175.417
Carex acicularis	-42.9	171.5666667
Carex acicularis	-42.7833	171.567
Carex acicularis	-43.081782	171.717228
Carex acicularis	-44.65692	169.654399
Carex acicularis	-37.8536	177.978
Carex acicularis	-42.91	171.576
Carex acicularis	-42.912	171.591
Carex acicularis	-41.6764	173.053
Carex acicularis	-42.76666667	171.55
Carex acicularis	-40.9513	175.281
Carex acicularis	-41.4689	173.402
Carex acicularis	-40.8737	175.417
Carex acicularis	-41.0543	172.497
Carex acicularis	-45.2382	166.918
Carex acicularis	-45.464512	168.82263
Carex acicularis	-41.155591	172.61128
Carex acicularis	-41.1024	172.608
Carex acicularis	-45.059328	167.467105
Carex acicularis	-44.224	169.778
Carex acicularis	-45.058835	167.453209
Carex acicularis	-45.338333	167.11
Carex acicularis	-41.473524	173.386853
Carex acicularis	-39.150249	176.732962
Carex acicularis	-42.78735	171.55276
Carex acicularis	-43.222	170.972
Carex acicularis	-46.740206	167.916495
Carex allanii	-45.413611	170.434722
Carex allanii	-41.213056	172.695278
Carex allanii	-45.41795	169.23726
Carex allanii	-45.4	169.216667
Carex allanii	-45.379327	169.297273
Carex allanii	-45.416667	168.916667
Carex allanii	-39.81566	176.037345
Carex allanii	-45.4	169.217
Carex allanii	-45.4	169.2166667
Carex allanii	-45.41361111	170.4347222
Carex allanii	-41.21305556	172.6952778
Carex allanii	-45.41666667	168.9166667
Carex andina	-35.990278	-70.559722
Carex andina	-35.990194	-70.559778
Carex andina	-33.103667	-70.536389
Carex andina	-37.66583	-71.01694
Carex andina	-36.916667	-70.933333
Carex andina	-37.67	-71.02
Carex andina	-38.58	-70.43
Carex andina	-38.661833	-70.830916
Carex andina	-36.833111	-71.018194
Carex andina	-36.735075	-70.544083
Carex andina	-37.808198	-71.11167
Carex andina	-35.988405	-70.559981
Carex andina	-36.876055	-71.3837
Carex andina	-38.694735	-71.802487
Carex andina	-43.975894	-71.543671
Carex andina	-33.656686	-70.097785
Carex andina	-37.814063	-71.091645
Carex andina	-37.804411	-71.097914
Carex andina	-36.732109	-70.556432
Carex andina	-37.809728	-71.093021
Carex andina	-38.65087	-70.901116
Carex andina	-38.951264	-70.616761
Carex andina	-38.948425	-71.131021
Carex andina	-40.225729	-71.261882
Carex andina	-41.141429	-71.374932
Carex andina	-34.450592	-70.478923
Carex andina	-33.629574	-70.093119
Carex andina	-35.972166	-70.553513
Carex andina	-35.600396	-71.200093
Carex andina	-35.528663	-71.036825
Carex aphylla	-39.795888	-71.209277
Carex aphylla	-40.164638	-71.525916
Carex aphylla	-38.661833	-70.830916
Carex aphylla	-41.267371	-71.309664
Carex aphylla	-42.103948	-71.603941
Carex aphylla	-41.093742	-71.57648
Carex aphylla	-39.90422	-72.010471
Carex aphylla	-39.912636	-71.979826
Carex aphylla	-38.694735	-71.802487
Carex aphylla	-39.795889	-71.209277
Carex aphylla	-37.388377	-71.374105
Carex aphylla	-38.679169	-71.826885
Carex aphylla	-38.692483	-71.826603
Carex aphylla	-40.938283	-71.542332
Carex aphylla	-38.693754	-71.80329
Carex aphylla	-41.032513	-71.414065
Carex aphylla	-38.651981	-70.80968
Carex aphylla	-40.917541	-71.640097
Carex aphylla	-42.815349	-71.715451
Carex aphylla	-37.784949	-73.030504
Carex aphylla	-38.700526	-71.805015
Carex aphylla	-40.734014	-71.672105
Carex aphylla	-41.12776	-71.485939
Carex aphylla	-41.14882	-71.510664
Carex aphylla	-38.702316	-71.80721
Carex argentina	-35.58	-70.97
Carex argentina	-35.62	-68.43
Carex argentina	-36.9	-70.95
Carex argentina	-37.823388	-71.095472
Carex argentina	-36.826083	-71.030055
Carex argentina	-35.569225	-71.05492
Carex argentina	-33.172994	-70.978758
Carex argentina	-35.601067	-70.974206
Carex austroamericana	-52.116667	-69.766667
Carex austroamericana	-52.114701	-69.737522
Carex austroamericana	-52.113357	-69.769729
Carex austroamericana	-50.997221	-72.770548
Carex austroamericana	-52.0679	-69.802967
Carex austroamericana	-52.090825	-69.758824
Carex austroamericana	-51.446964	-69.272057
Carex austroamericana	-51.450232	-69.116277
Carex austroamericana	-50.998373	-69.544241
Carex austroamericana	-51.719885	-71.967837
Carex austroamericana	-43.685812	-70.442636
Carex austroamericana	-51.266403	-72.422918
Carex austroamericana	-51.738725	-72.735951
Carex austroamericana	-52.12113	-69.771459
Carex austroamericana	-53.233668	-68.767482
Carex austroamericana	-53.314737	-69.270221
Carex caduca	-51.1667	-72.8333
Carex caduca	-51.2167	-73
Carex caduca	-51.7	-58.82
Carex caduca	-54.8	-68.2
Carex caduca	-51.16666	-72.83333
Carex caduca	-51.17	-72.83
Carex caduca	-52.035814	-60.776328
Carex caduca	-41.07749	-72.499807
Carex caduca	-48.451082	-72.476877
Carex caduca	-51.08164	-72.642745
Carex caduca	-51.198886	-73.167948
Carex caduca	-50.824262	-72.974143
Carex caduca	-51.522251	-60.157518
Carex caduca	-40.610341	-71.148083
Carex caduca	-50.335568	-72.270819
Carex caduca	-51.567487	-72.000004
Carex caduca	-51.500666	-72.122522
Carex caduca	-54.832652	-68.558655
Carex caduca	-54.780564	-68.245317
Carex caduca	-54.809429	-68.207045
Carex caduca	-40.702167	-72.177331
Carex caduca	-48.714629	-72.83097
Carex caduca	-54.121963	-68.969417
Carex caduca	-51.479388	-58.226418
Carex caduca	-51.55409	-58.166958
Carex caduca	-51.552544	-60.105908
Carex camptoglochin	-54.861667	-67.347778
Carex camptoglochin	-7.666667	-77.5
Carex camptoglochin	-7.67	-77.5
Carex camptoglochin	0.78333	-77.95
Carex camptoglochin	-40.5667	-73.15
Carex camptoglochin	2.5	-76.8333
Carex camptoglochin	-51.88	-74.68
Carex camptoglochin	-46.7	-74.1
Carex camptoglochin	-49.91	-73.18
Carex camptoglochin	-54.77	-64.15
Carex camptoglochin	-54.67	-67.27
Carex camptoglochin	-54.04	-67.93
Carex camptoglochin	-54.75	-67.9
Carex camptoglochin	-54.86	-67.35
Carex camptoglochin	-0.800081	-77.928503
Carex camptoglochin	-54.826434	-64.726422
Carex camptoglochin	-1.133937	-78.301219
Carex camptoglochin	-55.082377	-67.075287
Carex camptoglochin	-40.897435	-73.739416
Carex camptoglochin	0.689798	-77.88368
Carex camptoglochin	-6.877013	-78.358914
Carex camptoglochin	-51.699344	-57.860132
Carex camptoglochin	-51.544857	-60.104743
Carex camptoglochin	-51.689258	-58.026543
Carex camptoglochin	-54.787004	-68.318642
Carex camptoglochin	-54.812477	-68.359415
Carex camptoglochin	-54.793655	-68.352487
Carex camptoglochin	-54.749029	-67.880824
Carex camptoglochin	-54.831772	-67.283754
Carex camptoglochin	-54.801709	-68.697916
Carex camptoglochin	-54.624428	-67.267795
Carex camptoglochin	-54.854639	-67.845081
Carex camptoglochin	-54.705492	-67.964178
Carex camptoglochin	-54.730839	-68.195063
Carex camptoglochin	-54.77041	-64.151421
Carex camptoglochin	4.754233	-75.392818
Carex camptoglochin	2.348472	-76.353057
Carex camptoglochin	0.800968	-77.951765
Carex camptoglochin	0.802278	-77.982452
Carex camptoglochin	0.619524	-77.890231
Carex camptoglochin	0.68628	-77.881376
Carex camptoglochin	-1.805704	-78.444509
Carex camptoglochin	-1.869236	-78.457935
Carex camptoglochin	-0.131927	-78.296816
Carex camptoglochin	-1.131927	-78.296816
Carex camptoglochin	-0.041955	-77.964791
Carex camptoglochin	-0.86516	-78.266319
Carex camptoglochin	-46.699696	-74.01619
Carex camptoglochin	-55.08161	-67.078022
Carex camptoglochin	-53.436705	-71.279919
Carex camptoglochin	-53.746231	-72.755744
Carex camptoglochin	-51.053196	-73.209045
Carex camptoglochin	-51.726845	-74.123935
Carex camptoglochin	-51.489562	-74.940616
Carex camptoglochin	-51.419082	-73.106223
Carex enysii	-43.153333	171.661666
Carex enysii	-39.269167	175.534722
Carex enysii	-41.215	172.692778
Carex enysii	-45.285248	168.354875
Carex enysii	-39.154985	176.726248
Carex enysii	-41.956081	172.955936
Carex enysii	-41.143519	172.797641
Carex enysii	-43.061445	171.413196
Carex enysii	-45.3285	168.992348
Carex enysii	-42.216667	172.483333
Carex enysii	-45.069199	168.806332
Carex enysii	-43.946024	170.680015
Carex enysii	-41.524068	172.562785
Carex enysii	-42.037879	173.532019
Carex enysii	-41.218326	172.677765
Carex enysii	-41.417547	172.506361
Carex enysii	-41.071311	172.555462
Carex enysii	-41.986718	173.629692
Carex enysii	-41.559048	172.311252
Carex enysii	-41.567202	172.322317
Carex enysii	-39.156511	176.727317
Carex enysii	-43.161394	171.647183
Carex enysii	-45.300691	169.751365
Carex enysii	-43.1356	171.753
Carex enysii	-41.215	172.6927778
Carex enysii	-43.5071	171.321
Carex enysii	-39.26916667	175.5347222
Carex enysii	-43.694928	169.91033
Carex enysii	-43.15	171.667
Carex enysii	-43.8694	170.22
Carex enysii	-43.1667	171.65
Carex enysii	-42.22284	172.488035
Carex enysii	-43.153333	171.661666
Carex enysii	-41.143519	172.797641
Carex enysii	-42.037879	173.532019
Carex enysii	-41.218326	172.677765
Carex enysii	-41.986718	173.629692
Carex enysii	-41.071311	172.555462
Carex enysii	-41.524068	172.562785
Carex enysii	-41.417547	172.506361
Carex enysii	-43.946024	170.680015
Carex enysii	-45.3285	168.992348
Carex enysii	-45.285248	168.354875
Carex enysii	-41.559048	172.311252
Carex enysii	-41.956081	172.955936
Carex enysii	-39.154985	176.726248
Carex enysii	-39.156511	176.727317
Carex enysii	-45.069199	168.806332
Carex enysii	-45.306288	168.443641
Carex enysii	-44.692681	168.909018
Carex lateriflora	-35.85	-71.1
Carex lateriflora	-44.18	-70.54
Carex lateriflora	-38.687374	-71.801184
Carex lateriflora	-40.779791	-72.187688
Carex lateriflora	-38.691413	-71.821319
Carex lateriflora	-39.396787	-71.974644
Carex lateriflora	-45.564468	-72.064055
Carex lateriflora	-38.671593	-71.858617
Carex lateriflora	-38.691409	-71.815347
Carex lateriflora	-40.772887	-72.210274
Carex lateriflora	-40.712916	-71.946075
Carex lateriflora	-43.974232	-71.55398
Carex lateriflora	-38.700861	-71.805145
Carex minutissima	-55.73333	-67.31666
Carex minutissima	-49.76	-72.09
Carex minutissima	-40.35	-71.23
Carex minutissima	-55.73	-67.32
Carex minutissima	-53.933426	-69.970705
Carex minutissima	-54.012897	-69.588439
Carex minutissima	-54.654346	-69.318147
Carex minutissima	-48.462843	-72.473999
Carex minutissima	-51.124804	-73.14515
Carex minutissima	-53.539421	-68.068793
Carex minutissima	-55.686913	-67.4492
Carex minutissima	-50.462584	-72.977799
Carex minutissima	-51.532732	-72.084943
Carex molinae	-36.008126	-70.561235
Carex molinae	-35.333333	-70.916667
Carex molinae	-36.826083	-71.030055
Carex molinae	-38.535345	-71.508111
Carex molinae	-35.168834	-70.908976
Carex molinae	-36.025021	-70.498712
Carex molinae	-36.017218	-70.506409
Carex molinae	-36.009069	-70.486183
Carex nelmesiana	-52.119826	-69.654955
Carex nelmesiana	-45.683904	-70.234764
Carex patagonica	-41.353056	-71.5125
Carex patagonica	-33.620278	-69.561667
Carex patagonica	-40.155819	-71.350746
Carex patagonica	-41.154154	-71.298991
Carex patagonica	-41.052564	-71.530638
Carex patagonica	-36.62	-68.43
Carex patagonica	-35.62	-68.55
Carex patagonica	-43.02	-71.49
Carex patagonica	-38.58	-70.43
Carex patagonica	-41.43	-71.55
Carex patagonica	-32.87	-69.48
Carex patagonica	-47.22	-68.14
Carex patagonica	-39.795888	-71.209277
Carex patagonica	-40.137166	-71.340583
Carex patagonica	-47.743367	-65.958918
Carex patagonica	-33.371614	-70.252965
Carex patagonica	-41.352772	-71.512642
Carex phalaroides	-28.450417	-50.044361
Carex phalaroides	-30.854167	-52.538889
Carex phalaroides	-29.593056	-55.368889
Carex phalaroides	-30.136944	-52.370556
Carex phalaroides	-31.0125	-52.689722
Carex phalaroides	-29.883611	-51.17
Carex phalaroides	-26.368333	-51.907778
Carex phalaroides	-29.885278	-52.7175
Carex phalaroides	-30.768611	-53.194167
Carex phalaroides	-28.120278	-49.491944
Carex phalaroides	-27.731667	-49.959444
Carex phalaroides	-29.616944	-55.051111
Carex phalaroides	-27.361944	-51.838889
Carex phalaroides	-30.358889	-51.030556
Carex phalaroides	-31.330278	-53.435278
Carex phalaroides	-31.330444	-53.05
Carex phalaroides	-30.069722	-51.017222
Carex phalaroides	-28.207778	-49.588889
Carex phalaroides	-28.200556	-49.588889
Carex phalaroides	-27.3619444	-51.8388889
Carex phalaroides	-30.326831	-52.490231
Carex phalaroides	-31.3333333	-54.0997222
Carex phalaroides	-30.2766667	-51.0155556
Carex phalaroides	-25.623056	-54.448889
Carex phalaroides	-25.392222	-49.019167
Carex phalaroides	-25.394722	-49.013333
Carex phalaroides	-30.326944	-52.490278
Carex phalaroides	-30.276667	-51.015556
Carex phalaroides	-28.033056	-49.613056
Carex phalaroides	-29.408611	-50.456111
Carex phalaroides	-31.333333	-54.099722
Carex phalaroides	-29.291667	-51.584444
Carex phalaroides	-29.384444	-51.006389
Carex phalaroides	-29.384667	-51.006583
Carex phalaroides	-30.180833	-51.386111
Carex phalaroides	-31.330556	-53.05
Carex phalaroides	-28.0575	-49.425278
Carex phalaroides	-27.731667	-49.9595
Carex phalaroides	-27.931667	-52.813611
Carex phalaroides	-28.035	-50.849722
Carex phalaroides	-29.081111	-52.263056
Carex phalaroides	-28.464722	-49.879444
Carex phalaroides	-17.322222	-66.132222
Carex phalaroides	-30.033056	-51.23
Carex phalaroides	-29.17222024	-51.17995468
Carex phalaroides	-30.256667	-52.814444
Carex phalaroides	-29.168056	-51.179444
Carex phalaroides	-29.115	-51.0903
Carex phalaroides	-27.11666	-54.48333
Carex phalaroides	-26.08333	-54.21666
Carex phalaroides	-26.91638	-54.205
Carex phalaroides	-26.01666	-53.78333
Carex phalaroides	0.51666	-78.4
Carex phalaroides	-0.633	-78.55
Carex phalaroides	-16.53	-68.05
Carex phalaroides	15.7422	-90.1792
Carex phalaroides	-25.379421	-49.205854
Carex phalaroides	-25.59718414	-49.41090768
Carex phalaroides	-26.48828344	-51.99139302
Carex phalaroides	-26.16558165	-51.55326033
Carex phalaroides	-25.77358526	-49.7162299
Carex phalaroides	-27.17	-53.77
Carex phalaroides	-27.80111257	-49.48982509
Carex phalaroides	-26.19639287	-49.2662006
Carex phalaroides	-34.6667	-58.5
Carex phalaroides	-26.45	-56.03333
Carex phalaroides	-38.0289	-71.3921
Carex phalaroides	-1.427421	-78.767071
Carex phalaroides	-32.8667	-55.7933
Carex phalaroides	-16.5	-68.15
Carex phalaroides	-28.21	-56.23
Carex phalaroides	-28.76	-56.95
Carex phalaroides	-30.22	-57.86
Carex phalaroides	-31.908587	-64.573193
Carex phalaroides	-34.746818	-58.387521
Carex phalaroides	-37.93566	-57.9086
Carex phalaroides	-26.92	-54.21
Carex phalaroides	-33.03	-71.57
Carex phalaroides	-26.08	-54.22
Carex phalaroides	-27.12	-54.48
Carex phalaroides	-34.99	-58.01
Carex phalaroides	-26.02	-53.78
Carex phalaroides	-29.128611	-67.664722
Carex phalaroides	-37.773861	-62.287972
Carex phalaroides	-38.001138	-61.870555
Carex phalaroides	-26.82605	-65.705827
Carex phalaroides	-24.719722	-65.515833
Carex phalaroides	-24.981666	-65.727777
Carex phalaroides	-22.250222	-65.070325
Carex phalaroides	-27.165153	-53.721728
Carex phalaroides	-19.063552	-64.769228
Carex phalaroides	-35.339697	-72.43019
Carex phalaroides	-33.61209	-55.735725
Carex phalaroides	-26.584694	-55.983132
Carex phalaroides	-29.125628	-51.08931
Carex phalaroides	-34.669117	-58.375646
Carex phalaroides	-34.854813	-58.008602
Carex phalaroides	-16.515552	-68.097729
Carex phalaroides	-26.221349	-49.243385
Carex phalaroides	-27.132219	-53.781928
Carex phalaroides	-27.913096	-49.301494
Carex phalaroides	-29.422864	-50.388561
Carex phalaroides	-29.127859	-51.086432
Carex phalaroides	-23.915142	-65.49411
Carex phalaroides	-26.957832	-50.433768
Carex phalaroides	-27.880457	-50.169989
Carex phalaroides	-29.267278	-51.615111
Carex phalaroides	-27.883215	-49.291814
Carex phalaroides	-27.884568	-49.291636
Carex phalaroides	-26.285588	-65.551318
Carex phalaroides	-28.168374	-55.650295
Carex phalaroides	5.010078	-76.111431
Carex phalaroides	8.198497	-71.895555
Carex phalaroides	-26.292144	-65.577364
Carex phalaroides	-29.127354	-51.006136
Carex phalaroides	-31.637961	-64.829661
Carex phalaroides	-29.128722	-67.664888
Carex phalaroides	-37.773861	-62.287972
Carex setifolia var pungens	-36.9252523	-73.0220466
Carex setifolia var pungens	-33.0777861	-71.2801111
Carex setifolia var pungens	-33.1160444	-71.2352528
Carex setifolia var pungens	-33.6295944	-70.5274472
Carex setifolia var pungens	-32.9401833	-71.5486944
Carex setifolia var pungens	-30.7547667	-70.5842083
Carex setifolia var pungens	-30.6865277	-71.1756861
Carex setifolia var pungens	-32.9668139	-70.9680417
Carex setifolia var pungens	-33.0783417	-71.0328583
Carex setifolia var pungens	-32.7990667	-71.1111694
Carex setifolia var pungens	-35.1988500	-70.8844278
Carex setifolia var pungens	-38.7756639	-72.5816278
Carex setifolia var pungens	-35.3421778	-72.4324194
Carex setifolia var pungens	-33.6632000	-70.1219611
Carex setifolia var pungens	-32.9560194	-70.3071750
Carex setifolia var pungens	-34.3498666	-71.1690500
Carex setifolia var setifolia	-32.8744472	-70.6456861
Carex setifolia var setifolia	-32.2361501	-71.5077676
Carex setifolia var setifolia	-32.8984277	-70.2744083
Carex setifolia var setifolia	-33.6295583	-70.3132000
Carex setifolia var setifolia	-30.6227417	-71.6953806
Carex setifolia var setifolia	-33.0290833	-71.4509806
Carex setifolia var setifolia	-32.9922500	-71.5476583
Carex setifolia var setifolia	-30.6585138	-71.6867916
Carex setifolia var setifolia	-43.9315638	-71.4146083
Carex setifolia var setifolia	-33.0825500	-71.2751472
Carex setifolia var setifolia	-32.9569583	-71.1213722
Carex sorianoi	-54.18	-69.68
Carex sorianoi	-51.38	-70.62
Carex sorianoi	-51.9	-71.13
Carex sorianoi	-51.665788	-72.216528
Carex sorianoi	-50.753718	-72.424763
Carex sorianoi	-51.681962	-72.095696
Carex sorianoi	-52.103742	-69.535819
Carex toroensis	-48.461886	-72.467874
Carex toroensis	-51.41666	-73.08333
Carex transandina	-51.516667	-74.916667
Carex transandina	-51.469655	-73.304242
Carex transandina	-51.70055	-74.87053
Carex transandina	-53.991667	-68.146667
Carex trichodes	-40.41604	-72.32998
Carex vallis-pulchrae var barrosiana	-54.817199	-68.532295
Carex vallis-pulchrae var barrosiana	-51.856253	-70.3895
Carex vallis-pulchrae var barrosiana	-51.65865	-72.225228
Carex vallis-pulchrae var barrosiana	-51.59061	-72.194312
Carex vallis-pulchrae var barrosiana	-50.766092	-72.031137
Carex vallis-pulchrae var barrosiana	-54.799592	-68.345191
Carex vallis-pulchrae var barrosiana	-51.699926	-57.893136
Carex vallis-pulchrae var barrosiana	-53.850004	-69.23418
Carex vallis-pulchrae var barrosiana	-53.583598	-69.084456
Carex vallis-pulchrae var barrosiana	-47.947938	-72.124953
Carex vallis-pulchrae var vallis-pulchrae	-36.73	-70.38
Carex vallis-pulchrae var vallis-pulchrae	-31.904055	-70.00175
Carex vallis-pulchrae var vallis-pulchrae	-23.050378	-65.202395
Carex vallis-pulchrae var vallis-pulchrae	-26.720805	-67.002637
Carex vallis-pulchrae var vallis-pulchrae	-34.79356	-69.634436
Carex vallis-pulchrae var vallis-pulchrae	-34.789836	-69.63066
Carex vallis-pulchrae var vallis-pulchrae	-34.606262	-70.070029
Carex vallis-pulchrae var vallis-pulchrae	-34.95972	-69.594806
Carex vallis-pulchrae var vallis-pulchrae	-36.550067	-70.488369
Carex vallis-pulchrae var vallis-pulchrae	-36.762365	-70.439689
Carex via-incaica	-0.67	-78.5
